# Supplementary material for: In Vitro Characterization of the Physical Interactions between the Long Noncoding RNA TERRA and the Telomeric Proteins TRF1 and TRF2
Source: Int J Mol Sci. 2022 Sep 9;23(18):10463. doi: 10.3390/ijms231810463 (PMC9500956; doi:10.3390/ijms231810463)
Supplement: Supplementary file 1 [file ijms-23-10463-s001.zip]

Archive with 1 entries (1 files):
- ijms-1880340-supplementary.pdf
